# Supplementary material for: A Feasibility Study of a Controlled Standing Fulcrum Side-Bending Test in Adolescent Idiopathic Scoliosis
Source: J Clin Med. 2024 Dec 20;13(24):7809. doi: 10.3390/jcm13247809 (PMC11676229; doi:10.3390/jcm13247809)
Supplement: Supplementary file 1 [file jcm-13-07809-s001.zip]

Archive with 11 entries (10 files):
- jcm-3328261-supplementary/
- jcm-3328261-supplementary/s1.mp4
- jcm-3328261-supplementary/s2.mp4
- jcm-3328261-supplementary/s3.mp4
- jcm-3328261-supplementary/s4.mp4
- jcm-3328261-supplementary/s5.mp4
- jcm-3328261-supplementary/s6.mp4
- jcm-3328261-supplementary/s7.mp4
- jcm-3328261-supplementary/s8.mp4
- jcm-3328261-supplementary/s9.mp4
- jcm-3328261-supplementary/jcm-3328261-supplementary.pdf
